# Supplementary material for: Microfluidic Droplet-Storage Array
Source: Micromachines (Basel). 2020 Jun 23;11(6):608. doi: 10.3390/mi11060608 (PMC7344826; doi:10.3390/mi11060608)
Supplement: Supplementary file 1 [file micromachines-11-00608-s001.zip]

Archive with 7 entries (6 files):
- micromachines-836187 supplementary materials/
- micromachines-836187 supplementary materials/FigureS1.pdf
- micromachines-836187 supplementary materials/Movie S1.mp4
- micromachines-836187 supplementary materials/Movie S2.mp4
- micromachines-836187 supplementary materials/Movie S3.mp4
- micromachines-836187 supplementary materials/Movie S4.mp4
- micromachines-836187 supplementary materials/Movie S5.mp4
